# Supplementary material for: Prior Puma Lentivirus Infection Modifies Early Immune Responses and Attenuates Feline Immunodeficiency Virus Infection in Cats
Source: Viruses. 2018 Apr 20;10(4):210. doi: 10.3390/v10040210 (PMC5923504; doi:10.3390/v10040210)
Supplement: Supplementary file 1 [file viruses-10-00210-s001.zip]

Archive with 3 entries (3 files):
- Supplementary figure 3.docx
- Supplementary figure 1.docx
- Supplementary figure 2.docx
